# Supplementary material for: Polymorphism and expression of GLUD1 in relation to reproductive performance in Jining Grey goats
Source: Arch Anim Breed. 2023 Dec 7;66(4):411–9. doi: 10.5194/aab-66-411-2023 (PMC10776882; doi:10.5194/aab-66-411-2023)
Supplement: The supplement related to this article is available online at: https://doi.org/10.5194/aab-66-411-2023-supplement. [file aab-66-411-supplement.zip]

Archive with 2 entries (2 files):
- aab-66-411-2023-supplement-title-page.pdf
- Figure S1. Photos for different breeds.jpg
